# Supplementary material for: ERBB2-Mutant Gastrointestinal Tumors Represent Heterogeneous Molecular Biology, Particularly in Microsatellite Instability, Tumor Mutation Burden, and Co-Mutated Genes: An In Silico Study
Source: Curr Issues Mol Biol. 2023 Sep 11;45(9):7404–16. doi: 10.3390/cimb45090468 (PMC10528499; doi:10.3390/cimb45090468)
Supplement: Supplementary file 1 [file cimb-45-00468-s001.zip › Table S1.xlsx]

## Sheet: Sheet1
EAC
Hugo_symbol	Sample ID	ERBB2	mutation type	OncoKB
ERBB2	TCGA-2H-A9GH-01	V777L	missense	oncogenic
ERBB2	TCGA-JY-A938-01	S310F	missense	oncogenic
ERBB2	TCGA-L5-A4OI-01	V777L	missense	oncogenic
ERBB2	TCGA-L5-A4OU-01	M774dup	IF ins	likely oncogenic
ERBB2	TCGA-L5-A88V-01	L662Q	missense	unknown
ERBB2	TCGA-L5-A8NM-01	V777M	missense	oncogenic
ERBB2	TCGA-R6-A6DQ-01	K150E	missense	unknown
ERBB2	TCGA-R6-A6KZ-01	R784C	missense	unknown
ERBB2	TCGA-L5-A8NR-01	E1229*	trunc	unknown
ERBB2	TCGA-R6-A8WC-01	S310F	missense	oncogenic
ERBB2	TCGA-R6-A8WG-01	V839M	missense	unknown
ERBB2	P-0006615-T01-IM5	R678Q	missense	oncogenic
ERBB2	P-0026175-T01-IM6	K150R	missense	unknown
ERBB2	P-0030383-T03-IM6	R678Q	missense	oncogenic
ERBB2	P-0031866-T01-IM6	R678Q	missense	oncogenic
ERBB2	P-0034132-T01-IM6	V842I	missense	likely oncogenic
ERBB2	P-0036485-T01-IM6	A1039T	missense	likely neutral
ERBB2	P-0040341-T01-IM6	R678Q	missense	oncogenic
ERBB2	P-0047889-T01-IM6	R1006H	missense	unknown
ERBB2	P-0053584-T01-IM6	L637V	missense	unknown
ERBB2	P-0056307-T01-IM6	S310F	missense	oncogenic
ERBB2	P-0057097-T01-IM6	R678Q	missense	oncogenic
GC
Hugo_symbol	Sample ID	Protein_change	mutation type	OncoKB
ERBB2	TCGA-BR-4191-01	P269T	missense	unknown
ERBB2	TCGA-BR-4370-01	S310F	missense	oncogenic
ERBB2	TCGA-BR-6566-01	V777M	missense	oncogenic
ERBB2	TCGA-BR-6802-01	R678Q	missense	oncogenic
ERBB2	TCGA-BR-6852-01	G222C	missense	likely oncogenic
ERBB2	TCGA-BR-7957-01	S310F	missense	oncogenic
ERBB2	TCGA-BR-8487-01	P612H	missense	unknown
ERBB2	TCGA-BR-8588-01	S310F	missense	oncogenic
ERBB2	TCGA-CG-4466-01	S974F	missense	unknown
ERBB2	TCGA-CG-4469-01	R678Q	missense	oncogenic
ERBB2	TCGA-CG-5730-01	S310F	missense	oncogenic
ERBB2	TCGA-D7-A6EY-01	T862A	missense	oncogenic
ERBB2	TCGA-D7-A6EY-01	V659D	missense	oncogenic
ERBB2	TCGA-D7-A6EY-01	A1039T	missense	likely neutral
ERBB2	TCGA-HF-7132-01	A1039T	missense	likely neutral
ERBB2	TCGA-HU-A4GP-01	X25_splice	splice	unknown
ERBB2	TCGA-HU-A4H0-01	D769Y	missense	oncogenic
ERBB2	TCGA-HU-A4H8-01	V842I	missense	likely oncogenic
ERBB2	TCGA-HU-A4HD-01	X25_splice	splice	unknown
ERBB2	TCGA-IN-8663-01	G776V	missense	oncogenic
ERBB2	TCGA-MX-A5UJ-01	S310F	missense	oncogenic
ERBB2	TCGA-MX-A5UJ-01	S653F	missense	likely oncogenic
ERBB2	TCGA-VQ-A8DT-01	L453M	missense	unknown
ERBB2	TCGA-VQ-A8PB-01	L755S	missense	oncogenic
ERBB2	TCGA-VQ-A8PD-01	R678Q	missense	oncogenic
ERBB2	TCGA-VQ-A8PD-01	S310F	missense	oncogenic
ERBB2	TCGA-VQ-A8PH-01	T27S	missense	unknown
ERBB2	TCGA-VQ-A8PZ-01	R678Q	missense	oncogenic
ERBB2	TCGA-VQ-A91D-01	A622T	missense	unknown
ERBB2	GIS003-apollo16	M347T	missense	unknown
ERBB2	GIS003-apollo3	R678Q	missense	oncogenic
ERBB2	GIS003-apollo9	R678Q	missense	oncogenic
ERBB2	GIS003-apollo9	S310F	missense	oncogenic
ERBB2	GIS003-CGP_donor_GC00018	S310F	missense	oncogenic
ERBB2	GIS003-CGP_donor_GC00031	R678Q	missense	oncogenic
ERBB2	GIS003-HK-pfg008	S310F	missense	oncogenic
ERBB2	GIS003-HK-pfg008	G776S	missense	likely oncogenic
ERBB2	GIS003-HK-pfg057	L755S	missense	oncogenic
ERBB2	GIS003-HK-pfg068	V842I	missense	likely oncogenic
ERBB2	GIS003-HK-pfg097	R678Q	missense	oncogenic
ERBB2	GIS003-HK-pfg127	V842I	missense	likely oncogenic
ERBB2	GIS003-HK-pfg181	I740T	missense	unknown
ERBB2	GIS003-HK-pfg212	R678Q	missense	oncogenic
ERBB2	GIS003-HK-pfg413	S310F	missense	oncogenic
ERBB2	GIS003-HK-pfg413	L841V	missense	oncogenic
CRC
Hugo_Symbol	Sample ID	Protein_change	mutation type	OncoKB
ERBB2	TCGA-AA-3502-01	R678Q	missense	oncogenic
ERBB2	TCGA-AA-3858-01	K1177E	missense	unknown
ERBB2	TCGA-AA-3864-01	I263T	missense	likely neutral
ERBB2	TCGA-AA-3864-01	G439D	missense	unknown
ERBB2	TCGA-AA-3947-01	N1219S	missense	unknown
ERBB2	TCGA-AA-3994-01	V842I	missense	likely oncogenic
ERBB2	TCGA-AA-3994-01	V777L	missense	oncogenic
ERBB2	TCGA-AD-6888-01	V777L	missense	oncogenic
ERBB2	TCGA-AG-3732-01	V697L	missense	likely oncogenic
ERBB2	TCGA-AG-3898-01	V842I	missense	likely oncogenic
ERBB2	TCGA-AG-3902-01	V842I	missense	likely oncogenic
ERBB2	TCGA-AG-A002-01	R868W	missense	unknown
ERBB2	TCGA-AG-A00Y-01	E280K	missense	unknown
ERBB2	TCGA-AH-6644-01	G776V	missense	oncogenic
ERBB2	TCGA-CA-6717-01	D277G	missense	likely neutral
ERBB2	TCGA-CM-6162-01	P1227S	missense	unknown
ERBB2	TCGA-CM-6171-01	R688Q	missense	unknown
ERBB2	TCGA-D5-6530-01	V1128I	missense	likely neutral
ERBB2	TCGA-F4-6855-01	R143Q	missense	likely neutral
ERBB2	TCGA-G4-6298-01	S310F	missense	oncogenic
ERBB2	TCGA-G4-6586-01	E1247A	missense	unknown
ERBB2	TCGA-QL-A97D-01	X737_splice	splice	unkonwn
ERBB2	P-0000754-T01-IM3	I767M	missense	likely oncogenic
ERBB2	P-0000982-T02-IM5	V842I	missense	likely oncogenic
ERBB2	P-0001767-T01-IM3	D769Y	missense	oncogenic
ERBB2	P-0002488-T01-IM3	S310F	missense	oncogenic
ERBB2	P-0004626-T01-IM5	S310F	missense	oncogenic
ERBB2	P-0005439-T01-IM5	R678Q	missense	oncogenic
ERBB2	P-0006758-T01-IM5	H878R	missense	unknown
ERBB2	P-0006981-T01-IM5	V777L	missense	oncogenic
ERBB2	P-0008746-T01-IM5	R100Q	missense	unknown
ERBB2	P-0010407-T01-IM5	E619Qfs*11	frameshift del	unknown
ERBB2	P-0010499-T01-IM5	A293T	missense	likely neutral
ERBB2	P-0010581-T01-IM5	A293T	missense	likely neutral
ERBB2	P-0012683-T01-IM5	M1014K	missense	unknown
ERBB2	P-0015711-T01-IM6	T862A	missense	oncogenic
ERBB2	P-0015730-T01-IM6	S310F	missense	oncogenic
ERBB2	P-0017589-T01-IM5	R678Q	missense	oncogenic
ERBB2	P-0017697-T01-IM6	R678Q	missense	oncogenic
ERBB2	P-0017697-T01-IM6	E348Q	missense	unknown
ERBB2	P-0019372-T01-IM6	S310F	missense	oncogenic
ERBB2	P-0022614-T01-IM6	T733I	missense	likely oncogenic
