# Supplementary material for: ERBB2-Mutant Gastrointestinal Tumors Represent Heterogeneous Molecular Biology, Particularly in Microsatellite Instability, Tumor Mutation Burden, and Co-Mutated Genes: An In Silico Study
Source: Curr Issues Mol Biol. 2023 Sep 11;45(9):7404–16. doi: 10.3390/cimb45090468 (PMC10528499; doi:10.3390/cimb45090468)
Supplement: Supplementary file 1 [file cimb-45-00468-s001.zip › Table S2.xlsx]

## Sheet: Sheet1
		EAC
Mutation site	aminoacid change	Group 1	Group 2	Group 3
Receptor L Domain	K150R			1
Receptor L Domain	K150E			1
Furin-like Cysteine Rich Domain	S310F	2	1
Growth Factor Receptor Domain	L637V	1
Trans-membrane Domain	L662Q	1
Juxta-membrane-A	R678Q		5
Kinase Domain	M774dup	1
Kinase Domain	V777L		2
Kinase Domain	V777M		1
Kinase Domain	R784C	1
Kinase Domain	V839M			1
Kinase Domain	V842I	1
C-terminal region	R1006H			1
C-terminal region	A1039T			1
C-terminal region	E1229*	1
		GC
Mutation site	aminoacid change	Group 1	Group 2	Group 3
Receptor L Domain	X25_splice	1		1
Receptor L Domain	T27S			1
Furin-like Cysteine Rich Domain	G222C		1
Furin-like Cysteine Rich Domain	P269T			1
Furin-like Cysteine Rich Domain	S310F	2	8
Receptor L Domain	M347T			1
Receptor L Domain	L453M			1
Growth Factor Receptor Domain	P612H			1
Growth Factor Receptor Domain	A622T			1
Trans-membrane Domain	S653F		1
Trans-membrane Domain	V659D		1
Juxta-membrane-A	R678Q		9
Kinase Domain	I740T			1
Kinase Domain	L755S		2
Kinase Domain	D769Y		1
Kinase Domain	G776V		1
Kinase Domain	G776S		1
Kinase Domain	V777M		1
Kinase Domain	L841V		1
Kinase Domain	V842I		2
Kinase Domain	T862A		1
Kinase Domain	S974F	1
C-terminal region	A1039T		1	1
		CRC
Mutation site	aminoacid change	Group 1	Group 2	Group 3
Receptor L Domain	R100Q			1
Receptor L Domain	R143Q			1
Furin-like Cysteine Rich Domain	I263T			1
Furin-like Cysteine Rich Domain	D277G			1
Furin-like Cysteine Rich Domain	E280K			1
Furin-like Cysteine Rich Domain	A293T			2
Furin-like Cysteine Rich Domain	S310F		5
Receptor L Domain	E348Q		1
Receptor L Domain	G439D		1
Growth Factor Receptor Domain	E619Qfs*11			1
Juxta-membrane-A	R678Q		4
Juxta-membrane-A	R688Q			1
Juxta-membrane-B	V697L		1
Kinase Domain	T733I		1
Kinase Domain	X737_splice			1
Kinase Domain	I767M		1
Kinase Domain	D769Y		1
Kinase Domain	G776V		1
Kinase Domain	V777L	3
Kinase Domain	V842I	3	1
Kinase Domain	T862A		1
Kinase Domain	R868W			1
Kinase Domain	H878R			1
C-terminal region	M1014K	1
C-terminal region	K1177E			1
C-terminal region	V1128I			1
C-terminal region	N1219S			1
C-terminal region	P1227S			1
C-terminal region	E1247A			1
