# Supplementary material for: ERBB2-Mutant Gastrointestinal Tumors Represent Heterogeneous Molecular Biology, Particularly in Microsatellite Instability, Tumor Mutation Burden, and Co-Mutated Genes: An In Silico Study
Source: Curr Issues Mol Biol. 2023 Sep 11;45(9):7404–16. doi: 10.3390/cimb45090468 (PMC10528499; doi:10.3390/cimb45090468)
Supplement: Supplementary file 1 [file cimb-45-00468-s001.zip › Table S3.xlsx]

## Sheet: Sheet1
EAC (n=22)					GC (n=38)					CRC (n=39)
Gene	G1 (n=8)	G2 (n=9)	G3 (n=5)	p-value	Gene	G1 (n=4)	G2 (n=25)	G3 (n=9)	p-value	Gene	G1 (n=6)	G2 (n=16)	G3 (n=17)	p-vallue
ERBB3	0	1	0	1	ERBB3	0	5	4	0.242	ERBB3	1	0	4	0.114
ERBB4	1	4	1	0.482	ERBB4	0	4	1	1	ERBB4	0	2	7	0.0848
EGFR	0	2	0	0.32	EGFR	0	2	2	0.548	EGFR	0	1	3	0.494
NTRK3	1	1	0	1	NTRK3	0	0	1	0.342	NTRK3	0	0	2	0.633
APC	2	0	2	0.000211	APC	0	5	2	1	APC	5	12	12	1
CTNNB1	0	1	1	0.688	CTNNB1	0	3	0	0.68	CTNNB1	0	1	4	0.343
RNF43	0	3	0	0.149	RNF43	0	10	5	0.186	RNF43	0	1	6	0.0653
SMAD4	2	2	0	0.631	SMAD4	0	1	1	0.573	SMAD4	0	1	4	0.343
PIK3CA	1	2	0	0.766	PIK3CA	0	6	3	0.522	PIK3CA	0	3	10	0.00967
PTEN	1	2	0	0.766	PTEN	0	2	1	1	PTEN	0	1	5	0.134
TSC1	0	2	0	0.32	TSC1	0	1	1	0.573	TSC1	0	0	6	0.0122
mTOR	0	2	0	0.32	mTOR	0	3	2	0.773	mTOR	1	1	3	0.556
KRAS	0	1	0	1	KRAS	0	3	2	0.773	KRAS	1	8	6	0.409
NRAS	0	1	0	1	NRAS	0	2	0	1	NRAS	0	2	2	1
NF1	0	2	1	0.416	NF1	0	5	2	1	NF1	0	1	5	0.134
BRAF	0	1	0	1	BRAF	0	1	0	1	BRAF	1	0	5	0.0551
MAP2K1	0	0	1	0.227	MAP2K1	0	1	0	1	MAP2K1	0	0	1	1
POLE	0	3	0	0.149	POLE	0	3	2	0.773	POLE	0	0	5	0.0375
MSH2	0	0	1	0.227	MSH2	0	0	1	0.342	MSH2	1	1	4	0.355
PMS2	0	1	0	1	PMS2	0	2	0	1	PMS2	0	1	2	1
MSH6	1	2	0	0.766	MSH6	0	1	1	0.573	MSH6	0	0	3	0.192
BRCA2	0	3	1	0.234	BRCA2	0	3	2	0.773	BRCA2	0	0	8	0.00114
ATM	1	2	0	0.766	ATM	0	5	3	0.583	ATM	0	3	4	0.643
PARP1	0	2	0	0.32	PARP1	0	1	0	1	PARP1	0	0	1	1
RAD50	0	2	0	0.32	RAD50	0	5	2	1	RAD50	0	1	3	0.494
TERT	0	2	0	0.32	TERT	0	2	1	1	TERT	0	2	3	0.83
ATRX	0	3	0	0.149	ATRX	1	3	0	0.256	ATRX	0	1	6	0.0653
ARID1A	0	4	2	0.0883	ARID1A	0	11	3	0.351	ARID1A	0	2	7	0.0848
KMT2C	0	2	0	0.32	KMT2C	0	7	4	0.304	KMT2C	1	1	7	0.0548
KMT2D	1	3	0	0.395	KMT2D	1	9	4	0.886	KMT2D	0	1	7	0.0308
SETD2	0	1	0	1	SETD2	0	5	1	1	SETD2	0	0	4	0.106
NSD1	0	2	0	0.32	NSD1	0	4	1	1	NSD1	0	2	1	0.762
TP53	7	6	5	0.395	TP53	3	2	5	0.00103	TP53	4	9	7	0.52
